# Supplementary material for: Defining Two Chemosensory Arrays in Shewanella oneidensis
Source: Biomolecules. 2022 Dec 22;13(1):21. doi: 10.3390/biom13010021 (PMC9855816; doi:10.3390/biom13010021)
Supplement: Supplementary file 1 [file biomolecules-13-00021-s001.zip]

Archive with 1 entries (1 files):
- biomolecules-2100984-supplementary.pdf
